# Supplementary material for: AMPK Signaling Regulates Epithelioid Hemangioendothelioma Cell Growth
Source: Cancers (Basel). 2025 Sep 2;17(17):2889. doi: 10.3390/cancers17172889 (PMC12427514; doi:10.3390/cancers17172889)
Supplement: Supplementary file 1 [file cancers-17-02889-s001.zip]

Archive with 12 entries (12 files):
- Figure S1.jpg
- Figure S2.jpg
- Figure S3.jpg
- Figure S4.jpg
- Figure S5.jpg
- Figure S6.jpg
- Figure S7.jpg
- Supplemental Figure Legends.docx
- Supplemental Figure Legends.pdf
- Supplemental Table 1.pdf
- Supplemental Table 2.pdf
- Supplemental Table 3.pdf
